# Supplementary material for: Disentangling the Taxonomy, Systematics, and Life History of the Spider-Parasitic Fungus Gibellula (Cordycipitaceae, Hypocreales)
Source: J Fungi (Basel). 2023 Apr 8;9(4):457. doi: 10.3390/jof9040457 (PMC10146611; doi:10.3390/jof9040457)
Supplement: Supplementary file 1 [file jof-09-00457-s001.zip]

Archive with 5 entries (4 files):
- TableS3_Gibellulaaccepted_species.xlsx
- TMP_Supplementary_materialV2.pdf
- __MACOSX/
- __MACOSX/._TableS3_Gibellulaaccepted_species.xlsx
- __MACOSX/._TMP_Supplementary_materialV2.docx
